# Supplementary material for: MHC class I diversity of olive baboons (Papio anubis) unravelled by next-generation sequencing
Source: Immunogenetics. 2018 Feb 24;70(7):439–48. doi: 10.1007/s00251-018-1053-7 (PMC6006219; doi:10.1007/s00251-018-1053-7)
Supplement: Supplementary file 1 — (XLSX 9 kb) [file 251_2018_1053_MOESM1_ESM.xlsx]

## Sheet: Blad1
Suppl. Table 1. Primers
A. 454 primers
Primer name	primer sequence	PCR
Adaptor-BC-gen-specific forward	CACCAGGAGCACGCAAGGACAGTGCTACCCTCCTCCTGSTGCTCTCAA	1st
Adaptor-BC-gen-specific reverse	GAGGACCACGAGCGAACCAGAGTGCTGACRGGRTGGTGGGTCACA	1st
454_A-key-MID-adaptor forward	CGTATCGCCTCCCTCGCGCCATCAG-MID-CACCAGGAGCACGCAAGGAC	2nd
454_B-key-MID-adaptor reverse	GTATGCGCCTTGCCCAGCCCGCTCAG-MID-GAGGACCACGAGCGAACCAG	2nd
B. PacBio primers (Karl et al., 2017)
Primer name	primer sequence
5' primer 1 (BC-5'UTR)	AGAGTCTCCTCAGACGCCGAG
5' primer 2 (BC-5'UTRa)	ATTCTCCGCAGACGCCVAG
3' primer 1 (BC-3'UTRa)	CCTCGCAGTCCCACACAAG
3' primer 2 (BC-3'UTRb)	CCTGCTTCTCAGTTCCACACAAG
3' primer 3 (BC-3'UTRc)	CTGCATCTCAGTCCCACACAAG
