# Supplementary material for: MHC class I diversity of olive baboons (Papio anubis) unravelled by next-generation sequencing
Source: Immunogenetics. 2018 Feb 24;70(7):439–48. doi: 10.1007/s00251-018-1053-7 (PMC6006219; doi:10.1007/s00251-018-1053-7)
Supplement: Supplementary file 2 — (XLSX 49 kb) [file 251_2018_1053_MOESM2_ESM.xlsx]

## Sheet: Blad1
Suppl. Table 2 Paan-A and -B alleles
Allele	Cell	Accession Number(s)	confirmd by
Paan-A*01:02	K93333BA	LT622896	KR229932
Paan-A*01:03	AAA833C	LT622897
Paan-A*02:03	V9929E	LT622898
Paan-A*04:01	AA833C	LT622899	KP893569
Paan-A*12:01	V9917F	LT622900	KP893581
Paan-A*13:01	V904I	LT622901, LN852168
Paan-A*14:01:01	V941G	LT622902, LN852172
Paan-A*14:01:02	AA833C	LN852173
Paan-A*14:03	V9911D	LT622903, LN852170
Paan-A*14:04	V9917D	LT622904
Paan-A*15:01	K922AD	LT635628, LN852175
Paan-A*16:01	K922I	LT635629, LN852176
Paan-A*17:01	V9911D	LT635630, LN852177
Paan-A*18:01	V9911D	LT622905
Paan-A*19:01	V918I	LT622906	LT673762
Paan-A*20:01	PA931BC	LT622907
Paan-A*21:01	V9911D	LT622908	LT673757
Paan-A*22:01	V896CA	LT622911
Paan-B*02:02:02	AA833BB	LT622912, LN852182	KP893593
Paan-B*02:02:04	V918I	LT635633
Paan-B*02:04	V896CA	LT622913, LN852183
Paan-B*02:06:01	V9918E	LT622914, LN852186
Paan-B*02:06:02	AA833C	LT635632,
Paan-B*02:07	AA833C	LT622915, LN852187
Paan-B*02:08	V916BA	LT622916
Paan-B*02:09	K922AD	LT622917
Paan-B*02:10	AA833BB	LT622918
Paan-B*04:01	V941EA	LT622919
Paan-B*04:02	V9917F	LT622920
Paan-B*04:03	V9911D	LT622921
Paan-B*04:04	K933BB	LT635640	LT673767
Paan-B*05:01	V916BA	LT622922
Paan-B*06:01	PA936J	LT622923	KP893570
Paan-B*07:01	V9181	LT622924	KP893571
Paan-B*09:03	PA936J	LT622925
Paan-B*09:04	V904I	LT622926
Paan-B*10:01:02	PA931BC	LT622927
Paan-B*10:03	AA833BB	LT622928
Paan-B*10:04	PA931BC	LT622929
Paan-B*11:02:02	PA936J	LT622930
Paan-B*12:02:02	V933BB	LT622931
Paan-B*12:03	PA936J	LT622932
Paan-B*15:04	PA936J	LT622933
Paan-B*20:03	V9929E	LT622934
Paan-B*23:02	PA931BC	LT622935
Paan-B*24:02	K933BB	LT622936	KP893618
Paan-B*24:03	V9929E	LT635641
Paan-B*26:02	PA931BC	LT622937
Paan-B*26:03	V9925E	LT622938
Paan-B*26:04	V9911D	LT635638
Paan-B*30:01	V941G	LT622939
Paan-B*31:01	V9929E	LT622940, LN852185
Paan-B*32:01	AA833BB	LT622941
Paan-B*33:01	PA931BC	LT622942
Paan-B*33:02	K933BB	LT622943
Paan-B*34:01	PA931BC	LT622944
Paan-B*35:01	PA931BC	LT622945
Paan-B*36:01	AA833C	LT622946
Paan-B*37:01	K30E	LT622947
Paan-B*38:01	K922AD	LT622948
Paan-B*39:01	V9911D	LT622949
Paan-B*39:02	K933BB	LT622950
Paan-B*39:03	K922I	LT622951
Paan-B*39:04	PA931BC	LT635631
Paan-B*40:01	PA931BC	LT622952
Paan-B*41:01	AA833BB	LT622953
Paan-B*41:02	AA833C	LT622954
Paan-B*41:03	V9929E	LT622955
Paan-B*41:04	V9918E	LT622956
Paan-B*41:05	V941EA	LT635636
Paan-B*42:01	V9911D	LT622957
Paan-B*43:01	V933BB	LT622958
Paan-B*44:01	V933BB	LT622959
Paan-B*45:01	V9925E	LT635634
Paan-B*46:01	V9929E	LT635635
Paan-B*47:01	V9911D	LT635637
Paan-B*48:01N	V933BB	LT635639
Paan-B*39:05	V922H	MF327384
