# Supplementary material for: MHC class I diversity of olive baboons (Papio anubis) unravelled by next-generation sequencing
Source: Immunogenetics. 2018 Feb 24;70(7):439–48. doi: 10.1007/s00251-018-1053-7 (PMC6006219; doi:10.1007/s00251-018-1053-7)
Supplement: Supplementary file 3 — (XLSX 120 kb) [file 251_2018_1053_MOESM3_ESM.xlsx]

## Sheet: Blad1
Suppl Table 3. Paan AB allele discovery with color-coded haplotypes
	ref animal	K30E			V922H			K922AD			K922I			K93333BA			K933BB			V9918E			V941G			V9911D			V916BA			V933BB			V941EA			AA833C		AA833C	V9917F			AA833BB			PA931BC
		Roche 454		PacBio	Roche 454		PacBio	Roche 454		PacBio	Roche 454		PacBio	Roche 454		PacBio	Roche 454		PacBio	Roche 454		PacBio	Roche 454		PacBio	Roche 454		PacBio	Roche 454		PacBio	Roche 454		PacBio	Roche 454		PacBio	Roche 454		PacBio	Roche 454		PacBio	Roche 454		PacBio	Roche 454		PacBio
		MID6	MID69	lbc11-lbc10	MID106	MID149	lbc2-lbc10	MID5	MID60	lbc1-lbc2	MID10	MID13	lbc2-lbc3	MID18	MID84	lbc3-lbc4	MID21	MID92	lbc12-lbc11	MID26	MID115	lbc5-lbc13	MID14	MID76	lbc8-lbc16	MID17	MID78	lbc3-lbc11	MID54	MID148	lbc16-lbc15	MID40	MID123	lbc5-lbc6	MID124	MID42	lbc6-lbc7	MID4	MID59	lbc10-lbc9	MID24	MID100	lbc7-lbc8	MID43	MID127	lbc9-lbc16	MID7	MID72	lbc4-lbc5
	hapl 1	ha 13			ha 13			ha 5			ha 13			ha 6			ha 6			ha 7			ha 8			ha 16			ha 8			ha 14			ha 2			ha 16 B			ha 14			ha 14			ha 12
	hapl 2	ha 13			ha 8			ha 3			ha 8			ha 4			ha 4			ha 10			ha 10 N			ha 10			ha 16 A			ha 16			ha 16			ha 8 A			ha 3			ha 14			ha 11
Paan-A/B allele	reads, used #	900	347	330	1098	731	605	782	516	527	1063	1637	595	1038	1311	306	1107	663	809	1099	729	458	534	295	468	849	756	546	396	290	377	809	750	475	548	526	340	991	847	644	674	723	640	351	762	702	946	766	340
Paan-A*0101	V9918E																			20	6F	49
Paan-A*0102	K93333BA													4F	18R	34	7F		86
Paan-A*01:03	AAA833C																																							7
Paan-A*02:01	V9929E													24	34	70	27	7R	178	31	13	97																14	15	98
Paan-A*02:03	K933bB
Paan-A*04:01	AA833C				96	59	45	94	53	62	80	129	31	121	121	22	92	46	59				47	9	30				27	14	25							84	99	32	67	71	61
Paan-A*06:01	V9925E
Paan-A*12:01	V9917F																															15	18R	65							15R	43	82	94	80	162
Paan-A*13:01	V904I							24	5F	87
Paan-A*14:01:01	V941G																					1			1			1
Paan-A*14:01:02	AA833C												1			1									1						1									3
Paan-A*14:03	V9911D																											2			1
Paan-A*14:04	V9917D
Paan-A*15:01	K922AD				7	4F	59	5F		91	15	7F	55	8F	12F	44	6F	3F	102				3F		47						51							7F	4F	70			103
Paan-A*16:01	K922I	37	9	56	20		72				13	16	44
Paan-A*17:01	V9911D																			27	17	47	9F		47	24	15	60
Paan-A*18:01	V9911D																											10			5			2			2
Paan-A*19:01	V918I
Paan-A*20:01	PA931BC																																																4
Paan-A*21:01	V9911D																									6R		25			13			8	3R	10R	23
Paan-A*22:01	V896CA																																														176	104	32
Paan-B*02:01	K922AD							41	30	96				55	46	43	48	34	108	60	26	69													32	50	56				39	24	79
Paan-B*02:02:02	AA833BB	316	118	45	75	57	40				52	100	38																			42	36	40							55	65	63	103	125	91
Paan-B*02:02:03	AA833C																												14	9F								60	30	52
Paan-B*02:02:04	V918I
Paan-B*02:04	V896CA																																														31F	22	29
Paan-B*02:06	V9918E							63	31	59										53	28	44	20	19	36	71	19F	33
Paan-B*02:06:02	AA833C																												22	17	54							86	50	63
Paan-B*02:07	AA833C																									48	17	47				36	24F	41	56	66	49	62	44	56
Paan-B*02:08	V916BA																														5
Paan-B*02:09	K922AD												41																																		26	23	30
Paan-B*02:10	AA833BB	12F	3F	30	62	68	61				45	90	61										13	7	28	37	31	49			41	34	10	72	35	28	29	52	38	36			38			72
Paan-B*04:01	V941EA																																		30	31	3
Paan-B*04:02	V9917F																															19	30	?							30R	46	3		28	4
Paan-B*04:03	V9911D							41	19	10										21	27	6	6R	12	6	23	8R	10													32	13	12
Paan-B*04:04	K933BB													38	72	4	50	27	15
Paan-B*05:01	V916BA																												92	40	87
Paan-B*06:01	PA936J
Paan-B*07:01	V9181
Paan-B*09:01	V916BA																												168	174	33
Paan-B*09:03	PA936J
Paan-B*09:04	V904I							54	26	45
Paan-B*10:01	V922H				422	280	55				471	648	49										140	51	62
Paan-B*10:01:02	PA931BC																																															193	57
Paan-B*10:03	AA833BB																															145	120	48							191	118	89	19F	189	138
Paan-B*10:04	PA931BC																																														32	13	2
Paan-B*11:02:02	PA936J
Paan-B*12:01	V922H				177	149	25				184	306	17										61	56	9																						184	120	14
Paan-B*12:02	AA833C																																					241	267	45
Paan-B*12:02:02	V933BB																									37F	142	38				183		24	52	34F	13			?
Paan-B*12:03	PA936J
Paan-B*13:01	V918I
Paan-B*14:01	V918I
Paan-B*15:01	V922H				4F		62						78												67																								60
Paan-B*15:02	PA936J
Paan-B*15:03	V922H	8	4F	156	11	3F	102					8F	92
Paan-B*15:04	PA936J
Paan-B*16:01	K922AD							177	110R	29				489	595	22	502	350	54																						114	166	22
Paan-B*17:01	V922H			17			11						11																		14			13						27			30			46
Paan-B*18:01	V9918E																			156	94	55	70	34	68	132	80	89
Paan-B*19:01	V922H				14R	6R	44				16R	12R	47											3R	50
Paan-B*20:01	K933BB															25			42			25
Paan-B*20:03	V9929E
Paan-B*21:01	V941EA																																		214	167	18
Paan-B*22:01	K933BB													36	49	6	36	18	24	32	14	5
Paan-B*23:01	K933BB													186F	245F	17	233F	117F	93
Paan-B*23:02	PA931BC																																														142	92	50
Paan-B*24:01	PA931BC																			36	27	6
Paan-B*24:02	K933BB													46F	78	6	50	30	15
Paan-B*24:03	V9929E
Paan-B*26:02	PA931BC																																														30	21	8
Paan-B*26:03	V9925E
Paan-B*26:04	V9911D																			169	129	10	68	44	8	116	72	15
Paan-B*28:01	V918I
Paan-B*30:01	V941G																			162	123	6	66	49	5	171	108	4
Paan-B*31:01	V9929E													14	6	11	17	11R	26
Paan-B*32:01	AA833BB																					3																								5
Paan-B*33:01	PA931BC																																								11F		1				26	23	1
Paan-B*33:02	K933BB
Paan-B*34:01	PA931BC																																														76	42	14
Paan-B*35:01	PA931BC																																														138	60	26
Paan-B*36:01	AA833C	90	58	8	46	18F	6				43	56	17																12?		18							22		10
Paan-B*37:01	K30E	200	34	14	26		17				34	72	11
Paan-B*38:01	K922AD							283	242	48
Paan-B*39:01	V9911D																			54	49	1	31	11	3	63	35R	11
Paan-B*39:02	K933BB													17R	35	1	39	20	7
Paan-B*39:03	K922I	138	78	4	79	46	4				66	123	1																		7
Paan-B*39:04	PA931BC																																														28	23	1
Paan-B*39:05	V922H	99	43		59	41	2				44	70	1
Paan-B*40:01	PA931BC																																														88	30	12
Paan-B*41:01	AA833BB																															164	162	32							76	154	35	56	272	70
Paan-B*41:02	AA833C																												61	36	22							192	185	37
Paan-B*41:03	V9929E
Paan-B*41:04	V9918E																			278	176	34
Paan-B*41:05	V941EA																									18	156	44				18	240	32	36	22	43	20	28	39
Paan-B*42:01	V9911D																									34	22	38				18	14	17	30	16	41	14	24	21
Paan-B*43:01	V933BB																									63	51	55				79	61	32	60	83	54	124	63	41
Paan-B*44:01	V933BB																															50	23	40							44R	23	22	79	68	114
Paan-B*45:01	V9925E
Paan-B*46:01	V9929E
Paan-B*47:01	V9911D																											5						3			3			1
Paan-B*48:01ps	V933BB																									6F		4				6R	12	4		19	1	13		4
Paan-B ps2	V9911D																											6						2			5			2
	indicates that allele may belong to both haplotypes, ha 13 and ha 8
	indicates that allele cannot be distributed on one or the other haplotype
	indicates that allele may belong to both haplotypes, ha 2 and ha 5
F	forward reads
R	reverse reads
[truncated: 24 more columns]

## Sheet: Blad2
	possible new alleles?
						AA833BB		AA833C		K30E		K922AD		K922I		K93333BA		K933B		PA931BC		PA936J		V896CA		V904I		V916BA		V918I		V922H		V933B		V941EA		V9911D		V9917D		V9917F		V9918E		V9925E		V9926F
name consensus seq	animal	contig	#	nucl verschil		MID43	MID127	MID4	MID59	MID6	MID69	MID5	MID60	MID10	MID13	MID18	MID84	MID21	MID92	MID7	MID72	MID44	MID145	MID146	MID51	MID53	MID147	MID54	MID148	MID20	MID89	MID106	MID149	MID40	MID123	MID124	MID42	MID17	MID78	MID23	MID97	MID24	MID100	MID26	MID115	MID27	MID117	MID11	MID151
novel_b_1	PA931BC	contig_9_MID72	23
		contig_15_MID7	26
		contig_40_MID7	10F	1	homopol
	V9917D	contig_3_MID23	21
		contig_8_MID97	20
		contig_18_MID23	10F	1	homopol
	V9917F	contig_12_MID24	11F
	AA833C	contig_15_MID4	14
		contig_15_MID59	11F	1	silent
novel_2_a1	V9926F	contig_2_MID11	106R	1	homopol
		contig_4_MID11	53F
		contig_16_MID11	10R	1	homopol
		contig2_MID151	90R	1	homopol
		contig_4_MID151	38F
		contig_11_MID151	11F	1	G te veel
	PA931BC	contig_3_MID7	100R	1	homopol
		contig_4_MID7	88F
		contig_36_MID7	11R	1	homopol
		contig_3_MID72	62R	1	homopol
		contig_5_MID72	52F
	V896CA	contig_2_MID51	47R	1	homopol
		contig_5_MID51	27F
		contig_2_MID146	28F
		contig_3_MID146	21R	1	homopol
novel_3	V916BA	contig_1_MID54	92
		contig_1_MID148	40
novel_4	K922I	contig_1_MID10	43
		contig_3_MID13	35F
		contig_6_MID13	28R
	V922H	contig_2_MID106	46
		contig_11_MID106	11F
		contig_2_MID149	18F
	K30E	contig_2_MID6	90
		contig_4_MID6	53F
		contig_8_MID6	10F
		contig_1_MID69	58
	V916BA	contig_4_MID54	12
	AA833C	contig_6_MID4	22
novel_5	AA833C	contig_29_MID4	29F
splice variant?	V9911D	contig_25_MID17	12F
	V941EA	contig_15_MID42	14F
		contig_24_MID124	10F
novel_6	V9929E	contig_10_MID35	17F
		contig_20_MID35	9R
		contig_10_MID121	25F
		contig_15_MID121	14R
novel_7	PA936J	contig_16_MID44	10F
		contig_20_MID44	10R
		contig_10_MID145	18
novel_8_reserve	V9925E	contig_6_MID27	27	1	C
1 C verschil tov		contig_8_MID27	12F	1	C
novel_8		contig_6_MID117	25	1	C
novel_8	V941EA	contig_6_MID42	31
		contig_10_MID42	15F
		contig_9_MID124	17R
		contig_10_MID124	15F
	V904I	contig_4_MID53	14F
		contig_6_MID53	12R
		contig_4_MID147	13R
	V9925E	contig_7_MID27	26
		contig_4_MID117	38R
		contig_9_MID117	15F
	V9917D	contig_1_MID23	39
		contig_6_MID23	17F
		contig_2_MID97	45
		contig_19_MID97	11F
	V9926F	contig_7_MID11	31
		contig_9_MID11	16F
		contig_8_MID151	16
novel_9	V9917F	contig_5_MID24	30R
		contig_7_MID100	24F
		contig_9_MID100	23R
	AA833BB	contig_6_MID127	21F
		contig_9_MID127	14R
	V933B	contig_11_MID40	19
		contig_6_MID123	30
novel_10?	V918I	contig_2_MID20	30R
	K93333BA	contig_5_MID18	20R
		contig_12_MID84	15R
	K933B	contig_4_MID21	29R
novel_11?	K93333BA	contig_25_MID18	10R
		contig_17_MID84	14R
		contig_24_MID84	12R
	V896CA	contig_6_MID51	23R
	V918I	contig_2_MID89	29R
	V9929E	contig_6_MID35	36R
		contig_3_MID121	63R
novel_12?	K93333BA	contig_37_MID84	10F
	V9929E	contig_20_MID121	12F
novel_13	PA931BC	contig_1_MID7	143F
		contig_7_MID7	38R
		contig_8_MID7	33R
		contig_18_MID7	22F
		contig_2_MID72	109F
		contig_13_MID72	21R
		contig_21_MID72	11F
		contig_25_MID72	25R
novel_14	K30E	contig_1_MID6	93R
		contig_3_MID6	66F
		contig_5_MID6	43F
		contig_7_MID6	14
		contig_2_MID69	45F
		contig_3_MID69	17R
	V922H	contig_3_MID106	21F
		contig_7_MID106	13R
	K922I	contig_2_MID10	34
		contig_4_MID10	19F
		contig_1_MID13	49F
		contig_2_MID13	36R
novel_15	AA833C	contig_2_MID4	48F
		contig_4_MID4	32R
		contig_22_MID4	11R
		contig_23_MID4	11F
		contig_5_MID59	35F
		contig_6_MID59	25R
		contig_18_MID59	10F
	V916BA	contig_3_MID54	17R
		contig_6_MID54	11F
		contig_3_MID148	17
zijn deze dan wel	V9911D	contig_14_MID78	10R	1	G
novel_15?	V9918E	contig_8_MID26	18R	1	G
		contig_17_MID26	10R	1	G
novel_16?	K922I	contig_6_MID10	13R
		contig_21_MID13	10R
	AA833BB	contig_8_MID43	10R
		contig_8_MID127	18R
	V9917F	contig_9_MID24	15R
novel_17	V918I	contig_5_MID20	23F
		contig_9_MID20	18R
		contig_3_MID89	24F
		contig_17_MID89	9R
novel_18	PA931BC	contig_14_MID7	26
		contig_10_MID72	23
	V9929E	contig_7_MID35	29F
		contig_11_MID121	23
novel_19	V9925E	contig_1_MID27	62R
		contig_3_MID117	80R
		contig_7_MID117	21F
novel_20	K922AD	contig_1_MID5	257
		contig_3_MID5	64F
		contig_6_MID5	19F
		contig_18_MID5	13R
		contig_1_MID60	120R
		contig_2_MID60	78F
		contig_4_MID60	43F
		contig_8_MID60	11R
	V904I	contig_2_MID53	98
		contig_5_MID53	13F
		contig_1_MID147	153
		contig_6_MID147	10F
novel_21?	V9929E	contig_15_MID35	10F
		contig_23_MID121	12R
		contig_25_MID121	11F
novel_22	V9KLG	contig_2_MID14	31
		contig_7_MID76	11
	V9918E	contig_6_MID26	54
		contig_4_MID115	49
	V9911D	contig_2_MID17	63
		contig_7_MID78	35R
novel_23	PA931BC	contig_12_MID7	28
		contig_8_MID72	23
novel_24	K933B	contig_1_MID21	39
		contig_3_MID92	20
	K93333BA	contig_8_MID18	17R
		contig_2_MID84	35
	V918I	contig_16_MID20	11R
		contig_4_MID89	23
	V9929E	contig_8_MID35	25
	V896CA	contig_8_MID51	11
novel_25?	PA931BC	contig_37_MID7	11R
		contig_16_MID72	18
novel_26?	K922I	contig_9_MID10	12F
		contig_7_MID13	15
	V922H	contig_6_MID106	15
novel_27	AA833BB	contig_3_MID43	19F
B1002like		contig_2_MID127	189
	V933B	contig_2_MID40	145
		contig_12_MID40	19F
		contig_3_MID123	75F
		contig_4_MID123	60R
	V9917F	contig_1_MID24	191
		contig_3_MID24	39F
		contig_1_MID100	118
		contig_2_MID100	97F
novel_28?	PA931BC	contig_9_MID7	32
		contig_19_MID72	13
novel_29	PA931BC	contig_1_MID72	193
B1001like		contig_18_MID72	17F
	V9926F	contig_1_MID11	192
		contig_10_MID11	16F
		contig_14_MID11	10F
		contig_1_MID151	131
		contig_6_MID151	20F
		contig_10_MID151	13F
		contig_13_MID151	10R
	V896CA	contig_1_MID51	72F
		contig_4_MID51	36R
		contig_1_MID146	45
novel_30	V896CA	contig_7_MID51	19F
		contig_9_MID51	11R
		contig_4_MID146	16
	PA931BC	contig_11_MID7	29F
		contig_13_MID7	11R
		contig_19_MID7	19F
		contig_21_MID7	17R
		contig_23_MID7	16R
		contig_7_MID72	30
		contig_15_MID72	19F
	V9926F	contig_5_MID11	47
		contig_11_MID11	16F
		contig_13_MID11	11R
		contig_9_MID151	15R
novel_31	PA931BC	contig_10_MID7	30
		contig_11_MID72	21
	V9926F	contig_6_MID11	38
		contig_5_MID151	20
	V896CA	contig_11_MID51	9
novel_32?	V9925E	contig_3_MID27	36
		contig_5_MID117	32
novel_33	AA833BB	contig_9_MID43	10R
	PA936J	contig_7_MID44	15
		contig_15_MID145	16F
		contig_26_MID145	12R
	K922AD	contig_21_MID5	12R
		contig_24_MID5	11F
		contig_9_MID60	10
	V918I	contig_17_MID20	10F
		contig_9_MID89	12
	PA931BC	contig_24_MID7	14F
novel_34?	V9925E	contig_5_MID27	32
		contig_10_MID117	11F
		contig_12_MID117	10R
novel_35?	V9929E	contig_4_MID35	46F
B2401/2402like		contig_5_MID35	40R
		contig_4_MID121	43R
		contig_5_MID121	42F
novel_36	PA931BC	contig_5_MID7	77F
		contig_6_MID7	38R
		contig_6_MID72	35F
		contig_12_MID72	21R
		contig_17_MID72	18F
novel_37	V9911D	contig_1_MID17	149
		contig_4_MID17	52F
		contig_27_MID17	11R
		contig_4_MID78	64F
		contig_6_MID78	54R
		contig_9_MID78	34F
	V9918E	contig_3_MID26	81R
		contig_4_MID26	80F
		contig_7_MID26	52F
		contig_1_MID115	123
		contig_5_MID115	43F
	V9KLG	contig_1_MID14	66
		contig_4_MID14	19F
		contig_1_MID76	49
		contig_6_MID76	11F
novel_38?	PA936J	contig_1_MID44	151F
		contig_2_MID44	123F
veel F reads, weinig		contig_5_MID44	20F
R reads		contig_8_MID44	15R		insertie 3 nucl?
		contig_10_MID44	12
		contig_14_MID44	10R		insertie 3 nucl?
		contig_1_MID145	154F
		contig_4_MID145	28R		insertie 3 nucl?
		contig_5_MID145	26R		insertie 3 nucl?
		contig_6_MID145	26F
		contig_12_MID145	17R		insertie 3 nucl?
novel_39	K922AD	contig_4_MID5	28R
		contig_7_MID5	19R
		contig_8_MID5	19R
		contig_11_MID5	16F
		contig_15_MID5	14R
		contig_19_MID5	13R
		contig_22_MID5	11F
		contig_5_MID60	17R
		contig_6_MID60	13F
		contig_7_MID60	12R
		contig_10_MID60	10R
	V904I	contig_1_MID53	136		weinig R
		contig_3_MID147	14R
		contig_5_MID147	10F
novel_40?	K922I	contig_10_MID10	11R
		contig_11_MID13	12
	V922H	contig_4_MID149	11
novel_41	PA936J	contig_3_MID44	72F
		contig_4_MID44	67R
		contig_2_MID145	95R
		contig_3_MID145	92F
		contig_9_MID145	20F
novel_42	V941EA	contig_5_MID42	34F
B1202like		contig_4_MID124	23F
1nucl verschil		contig_5_MID124	18
		contig_8_MID124	17R
	V9911D	contig_5_MID17	25F
		contig_22_MID17	12F
		contig_3_MID78	66R
		contig_5_MID78	59F
		contig_10_MID78	24F
		contig_12_MID78	10
	V933B	contig_1_MID40	183
		contig_6_MID40	28F
novel_43	PA931BC	contig_2_MID7	116
		contig_17_MID7	22
		contig_4_MID72	60
novel_44	V9917F	contig_2_MID24	112R
		contig_4_MID24	38F
		contig_6_MID24	22R
		contig_4_MID100	77R
		contig_5_MID100	71F
		contig_6_MID100	43F
	V933B	contig_2_MID123	162
		contig_8_MID123	21F
		contig_3_MID40	82R
		contig_4_MID40	49F
		contig_9_MID40	22F
		contig_13_MID40	16F
	AA833BB	contig_1_MID127	190
		contig_3_MID127	83F
		contig_5_MID127	41R
		contig_1_MID43	139R
		contig_2_MID43	28F
novel_45	AA833C	contig_1_MID4	166
		contig_5_MID4	26R
		contig_11_MID4	18R
		contig_17_MID4	13F
		contig_1_MID59	185
		contig_4_MID59	40R
	V916BA	contig_2_MID54	61
		contig_2_MID148	36
novel_46?	V941EA	contig_11_MID124	14
	V9911D	contig_11_MID17	15
novel_47	V9929E	contig_2_MID35	78F
		contig_3_MID35	65R
		contig_1_MID121	112F
		contig_2_MID121	70R
		contig_22_MID121	12R
novel_48	V9918E	contig_1_MID26	145R
		contig_2_MID26	139F
		contig_5_MID26	14R
		contig_2_MID115	101F
		contig_3_MID115	73R
		contig_8_MID115	15R
novel_49	AA833C	contig_26_MID4	10F
		contig_10_MID59	13
	V933B	contig_16_MID40	12
		contig_7_MID123	21
	V941EA	contig_6_MID124	18F
novel_50	AA833C	contig_8_MID4	22F
		contig_28_MID4	10R
ook veel korte		contig_2_MID59	105R
F sequenties		contig_3_MID59	12R
		contig_9_MID59	14F
	V9911D	contig_3_MID17	9R
		contig_7_MID17	20F
		contig_1_MID78	95F
		contig_2_MID78	72R
		contig_8_MID78	6R
		contig_11_MID78	14F
	V933B	contig_5_MID40	9R
		contig_7_MID40	24F
		contig_1_MID123	240
		contig_9_MID123	16F
	V941EA	contig_2_MID42	18R
		contig_4_MID42	37F
		contig_1_MID124	11R
		contig_3_MID124	23F
[truncated: 4 more columns]
