# Supplementary material for: MHC class I diversity of olive baboons (Papio anubis) unravelled by next-generation sequencing
Source: Immunogenetics. 2018 Feb 24;70(7):439–48. doi: 10.1007/s00251-018-1053-7 (PMC6006219; doi:10.1007/s00251-018-1053-7)
Supplement: Supplementary file 4 — (XLSX 63 kb) [file 251_2018_1053_MOESM4_ESM.xlsx]

## Sheet: Blad1
Suppl. Table 4. BW4/BW6 motifs in Paan-A/B alleles
	Bw4 motif								Bw4 motif								Bw6 motif
	77	78	79	80	81	82	83		77	78	79	80	81	82	83		77	78	79	80	81	82	83
	N	L	R	I	A	L	R		N	L	R	I	A	L	R		S	L	R	N	L	R	G
Paan-A*01:01	N	L	R	N	L	R	G		-	-	-	N	L	R	G		N	-	-	-	-	-	-
Paan-A*01:02	N	L	R	N	L	R	G		-	-	-	N	L	R	G		N	-	-	-	-	-	-
Paan-A*01:03	N	L	R	N	L	R	G		-	-	-	N	L	R	G		N	-	-	-	-	-	-
Paan-A*01:04	N	L	R	N	L	R	G		-	-	-	N	L	R	G		N	-	-	-	-	-	-
Paan-A*02:01	G	L	R	N	L	R	G		G	-	-	N	L	R	G		G	-	-	-	-	-	-
Paan-A*02:02	G	L	R	N	L	R	G		G	-	-	N	L	R	G		G	-	-	-	-	-	-
Paan-A*02:03	G	L	R	N	L	R	G		G	-	-	N	L	R	G		G	-	-	-	-	-	-
Paan-A*03:01	N	L	Q	N	L	R	G		-	-	Q	N	L	R	G		N	-	Q	-	-	-	-
Paan-A*04:01	G	L	G	T	L	R	G		G	-	G	T	L	R	G		G	-	G	T	-	-	-
Paan-A*05:01	D	L	Q	N	L	R	G		D	-	Q	N	L	R	G		D	-	Q	-	-	-	-
Paan-A*06:01	D	L	R	N	L	R	S		D	-	-	N	L	R	S		D	-	-	-	-	-	S
Paan-A*07:01	N	L	R	T	A	L	R		-	-	-	T	-	-	-		N	-	-	T	A	L	R
Paan-A*08:01	D	L	G	T	L	R	G		D	-	G	T	L	R	G		D	-	G	T	-	-	-
Paan-A*08:02	D	L	G	T	L	R	G		D	-	G	T	L	R	G		D	-	G	T	-	-	-
Paan-A*09:01	G	L	R	N	L	R	G		G	-	-	N	L	R	G		G	-	-	-	-	-	-
Paan-A*10:01	N	L	R	T	L	L	R		-	-	-	T	L	-	-		N	-	-	T	-	L	R
Paan-A*11:01	G	L	G	I	L	R	G		G	-	G	-	L	R	G		G	-	G	I	-	-	-
Paan-A*12:01	N	L	R	N	L	R	G		-	-	-	N	L	R	G		N	-	-	-	-	-	-
Paan-A*13:01	N	L	R	N	L	R	G		-	-	-	N	L	R	G		N	-	-	-	-	-	-
Paan-A*14:01:01	N	L	R	N	L	R	G		-	-	-	N	L	R	G		N	-	-	-	-	-	-
Paan-A*14:01:02	N	L	R	N	L	R	G		-	-	-	N	L	R	G		N	-	-	-	-	-	-
Paan-A*14:02	N	L	R	N	L	R	G		-	-	-	N	L	R	G		N	-	-	-	-	-	-
Paan-A*14:03	N	L	Q	T	L	L	R		-	-	Q	T	L	-	-		N	-	Q	T	-	L	R
Paan-A*14:04	N	L	R	N	L	R	G		-	-	-	N	L	R	G		N	-	-	-	-	-	-
Paan-A*15:01	A	L	R	N	L	R	G		A	-	-	N	L	R	G		A	-	-	-	-	-	-
Paan-A*16:01	N	L	R	T	L	L	R		-	-	-	T	L	-	-		N	-	-	T	-	L	R
Paan-A*17:01	S	L	R	N	L	R	G		S	-	-	N	L	R	G		-	-	-	-	-	-	-
Paan-A*18:01	N	L	R	T	L	L	R		-	-	-	T	L	-	-		N	-	-	T	-	L	R
Paan-A*19:01	N	L	R	N	L	R	G		-	-	-	N	L	R	G		N	-	-	-	-	-	-
Paan-A*20:01	N	L	R	T	L	L	R		-	-	-	T	L	-	-		N	-	-	T	-	L	R
Paan-A*21:01	G	L	G	T	L	R	G		G	-	G	T	L	R	G		G	-	G	T	-	-	-
Paan-A*22:01	G	L	G	I	L	R	G		G	-	G	-	L	R	G		G	-	G	I	-	-	-
Paan-A*23:01	N	L	R	N	L	R	G		-	-	-	N	L	R	G		N	-	-	-	-	-	-
Paan-A*24:01	D	L	Q	N	L	R	G		D	-	Q	N	L	R	G		D	-	Q	-	-	-	-
Paan-A*25:01	N	L	R	N	L	R	G		-	-	-	N	L	R	G		N	-	-	-	-	-	-
Paan-A*26:01	S	L	R	N	L	R	G		S	-	-	N	L	R	G		-	-	-	-	-	-	-
Paan-A*27:01	A	L	R	N	L	R	G		A	-	-	N	L	R	G		A	-	-	-	-	-	-
	Bw4 motif								Bw4 motif								Bw6 motif
	77	78	79	80	81	82	83		77	78	79	80	81	82	83		77	78	79	80	81	82	83
	N	L	R	I	A	L	R		N	L	R	I	A	L	R		S	L	R	N	L	R	G
Paan-B*01:01	S	L	R	I	L	R	G		S	-	-	-	L	R	G	Paan-B*01:01	-	-	-	I	-	-	-
Paan-B*01:02	G	L	R	I	L	R	G		G	-	-	-	L	R	G	Paan-B*01:02	G	-	-	I	-	-	-
Paan-B*02:01																Paan-B*02:01
Paan-B*02:02:01	C	L	R	T	V	P	G		C	-	-	T	V	P	G	Paan-B*02:02:01	C	-	-	T	V	P	-
Paan-B*02:02:02	C	L	R	T	V	P	G		C	-	-	T	V	P	G	Paan-B*02:02:02	C	-	-	T	V	P	-
Paan-B*02:02:03	C	L	R	T	V	P	G		C	-	-	T	V	P	G	Paan-B*02:02:03	C	-	-	T	V	P	-
Paan-B*02:02:04	C	L	R	T	V	P	G		C	-	-	T	V	P	G	Paan-B*02:02:04	C	-	-	T	V	P	-
Paan-B*02:02:05	C	L	R	T	V	P	G		C	-	-	T	V	P	G	Paan-B*02:02:05	C	-	-	T	V	P	-
Paan-B*02:03	C	L	R	T	V	P	G		C	-	-	T	V	P	G	Paan-B*02:03	C	-	-	T	V	P	-
Paan-B*02:04	C	L	R	T	V	P	G		C	-	-	T	V	P	G	Paan-B*02:04	C	-	-	T	V	P	-
Paan-B*02:06:01	C	L	R	T	V	P	G		C	-	-	T	V	P	G	Paan-B*02:06:01	C	-	-	T	V	P	-
Paan-B*02:06:02	C	L	R	T	V	P	G		C	-	-	T	V	P	G	Paan-B*02:06:02	C	-	-	T	V	P	-
Paan-B*02:07	C	L	R	T	V	P	G		C	-	-	T	V	P	G	Paan-B*02:07	C	-	-	T	V	P	-
Paan-B*02:08	C	L	R	T	V	P	G		C	-	-	T	V	P	G	Paan-B*02:08	C	-	-	T	V	P	-
Paan-B*02:09	C	L	R	T	V	P	G		C	-	-	T	V	P	G	Paan-B*02:09	C	-	-	T	V	P	-
Paan-B*02:10																Paan-B*02:10
Paan-B*02:11	C	L	R	T	V	P	G		C	-	-	T	V	P	G	Paan-B*02:11	C	-	-	T	V	P	-
Paan-B*02:12	C	L	R	T	V	P	G		C	-	-	T	V	P	G	Paan-B*02:12	C	-	-	T	V	P	-
Paan-B*03:01	N	L	R	T	A	L	R		-	-	-	T	-	-	-	Paan-B*03:01	N	-	-	T	A	L	R
Paan-B*04:01	G	L	G	N	L	R	G		G	-	G	N	L	R	G	Paan-B*04:01	G	-	G	-	-	-	-
Paan-B*04:02	G	L	G	N	L	R	G		G	-	G	N	L	R	G	Paan-B*04:02	G	-	G	-	-	-	-
Paan-B*04:03	G	L	G	N	L	R	G		G	-	G	N	L	R	G	Paan-B*04:03	G	-	G	-	-	-	-
Paan-B*04:04	G	L	G	N	L	R	G		G	-	G	N	L	R	G	Paan-B*04:04	G	-	G	-	-	-	-
Paan-B*04:05	G	L	G	N	L	R	G		G	-	G	N	L	R	G	Paan-B*04:05	G	-	G	-	-	-	-
Paan-B*05:01	G	L	G	N	L	R	G		G	-	G	N	L	R	G	Paan-B*05:01	G	-	G	-	-	-	-
Paan-B*06:01	N	L	R	T	L	R	G		-	-	-	T	L	R	G	Paan-B*06:01	N	-	-	T	-	-	-
Paan-B*06:02	N	L	R	T	L	R	G		-	-	-	T	L	R	G	Paan-B*06:02	N	-	-	T	-	-	-
Paan-B*07:01	N	L	R	T	L	L	R		-	-	-	T	L	-	-	Paan-B*07:01	N	-	-	T	-	L	R
Paan-B*07:02	N	L	R	T	L	L	R		-	-	-	T	L	-	-	Paan-B*07:02	N	-	-	T	-	L	R
Paan-B*07:03	N	L	R	T	L	L	R		-	-	-	T	L	-	-	Paan-B*07:03	N	-	-	T	-	L	R
Paan-B*08:01	G	L	G	N	L	R	G		G	-	G	N	L	R	G	Paan-B*08:01	G	-	G	-	-	-	-
Paan-B*08:02	G	L	G	T	L	L	R		G	-	G	T	L	-	-	Paan-B*08:02	G	-	G	T	-	L	R
Paan-B*09:01	N	L	R	T	L	L	R		-	-	-	T	L	-	-	Paan-B*09:01	N	-	-	T	-	L	R
Paan-B*09:02	N	L	R	T	L	L	R		-	-	-	T	L	-	-	Paan-B*09:02	N	-	-	T	-	L	R
Paan-B*09:03	N	L	R	N	L	L	R		-	-	-	N	L	-	-	Paan-B*09:03	N	-	-	-	-	L	R
Paan-B*09:04	N	L	R	T	A	L	R		-	-	-	T	-	-	-	Paan-B*09:04	N	-	-	T	A	L	R
Paan-B*09:05	N	L	R	T	A	L	R		-	-	-	T	-	-	-	Paan-B*09:05	N	-	-	T	A	L	R
Paan-B*10:01	D	L	R	T	L	L	R		D	-	-	T	L	-	-	Paan-B*10:01	D	-	-	T	-	L	R
Paan-B*10:01:01	D	L	R	T	L	L	R		D	-	-	T	L	-	-	Paan-B*10:01:01	D	-	-	T	-	L	R
Paan-B*10:01:02	D	L	R	T	L	L	R		D	-	-	T	L	-	-	Paan-B*10:01:02	D	-	-	T	-	L	R
Paan-B*10:02	D	L	R	T	L	L	R		D	-	-	T	L	-	-	Paan-B*10:02	D	-	-	T	-	L	R
Paan-B*10:03	D	L	R	T	A	L	R		D	-	-	T	-	-	-	Paan-B*10:03	D	-	-	T	A	L	R
Paan-B*10:04	N	L	R	T	L	L	R		-	-	-	T	L	-	-	Paan-B*10:04	N	-	-	T	-	L	R
Paan-B*11:01	N	L	R	T	A	L	R		-	-	-	T	-	-	-	Paan-B*11:01	N	-	-	T	A	L	R
Paan-B*11:02:01	N	L	R	T	L	L	R		-	-	-	T	L	-	-	Paan-B*11:02:01	N	-	-	T	-	L	R
Paan-B*11:02:02	N	L	R	T	L	L	R		-	-	-	T	L	-	-	Paan-B*11:02:02	N	-	-	T	-	L	R
Paan-B*11:03	N	L	R	T	A	L	R		-	-	-	T	-	-	-	Paan-B*11:03	N	-	-	T	A	L	R
Paan-B*12:01	N	L	R	T	A	L	R		-	-	-	T	-	-	-	Paan-B*12:01	N	-	-	T	A	L	R
Paan-B*12:02:01	N	L	R	T	A	L	R		-	-	-	T	-	-	-	Paan-B*12:02:01	N	-	-	T	A	L	R
Paan-B*12:02:02	N	L	R	T	A	L	R		-	-	-	T	-	-	-	Paan-B*12:02:02	N	-	-	T	A	L	R
Paan-B*12:03	N	L	R	T	A	L	R		-	-	-	T	-	-	-	Paan-B*12:03	N	-	-	T	A	L	R
Paan-B*13:01	N	L	R	T	A	L	R		-	-	-	T	-	-	-	Paan-B*13:01	N	-	-	T	A	L	R
Paan-B*14:01	N	L	R	T	L	R	G		-	-	-	T	L	R	G	Paan-B*14:01	N	-	-	T	-	-	-
Paan-B*15:01	G	L	G	N	L	R	G		G	-	G	N	L	R	G	Paan-B*15:01	G	-	G	-	-	-	-
Paan-B*15:02	S	L	G	N	L	R	G		S	-	G	N	L	R	G	Paan-B*15:02	-	-	G	-	-	-	-
Paan-B*15:03	S	L	G	N	L	R	G		S	-	G	N	L	R	G	Paan-B*15:03	-	-	G	-	-	-	-
Paan-B*15:04	S	L	G	N	L	R	G		S	-	G	N	L	R	G	Paan-B*15:04	-	-	G	-	-	-	-
Paan-B*16:01	N	L	R	T	L	L	R		-	-	-	T	L	-	-	Paan-B*16:01	N	-	-	T	-	L	R
Paan-B*17:01	S	L	R	T	L	L	R		S	-	-	T	L	-	-	Paan-B*17:01	-	-	-	T	-	L	R
Paan-B*18:01	S	L	R	N	L	R	G		S	-	-	N	L	R	G	Paan-B*18:01	-	-	-	-	-	-	-
Paan-B*18:02	S	L	R	N	L	R	G		S	-	-	N	L	R	G	Paan-B*18:02	-	-	-	-	-	-	-
Paan-B*18:03	S	L	R	N	L	R	G		S	-	-	N	L	R	G	Paan-B*18:03	-	-	-	-	-	-	-
Paan-B*19:01	N	L	R	T	L	L	R		-	-	-	T	L	-	-	Paan-B*19:01	N	-	-	T	-	L	R
Paan-B*20:01	D	L	G	T	L	R	G		D	-	G	T	L	R	G	Paan-B*20:01	D	-	G	T	-	-	-
Paan-B*20:02	D	L	G	T	L	R	G		D	-	G	T	L	R	G	Paan-B*20:02	D	-	G	T	-	-	-
Paan-B*20:03	D	L	G	T	L	R	G		D	-	G	T	L	R	G	Paan-B*20:03	D	-	G	T	-	-	-
Paan-B*20:04	D	L	G	T	L	R	G		D	-	G	T	L	R	G	Paan-B*20:04	D	-	G	T	-	-	-
Paan-B*21:01	N	L	R	I	L	R	G		-	-	-	-	L	R	G	Paan-B*21:01	N	-	-	I	-	-	-
Paan-B*21:02	N	L	R	I	L	R	G		-	-	-	-	L	R	G	Paan-B*21:02	N	-	-	I	-	-	-
Paan-B*22:01	C	L	R	T	V	P	G		C	-	-	T	V	P	G	Paan-B*22:01	C	-	-	T	V	P	-
Paan-B*23:01	G	L	G	N	L	R	G		G	-	G	N	L	R	G	Paan-B*23:01	G	-	G	-	-	-	-
Paan-B*23:02	G	L	G	N	L	R	G		G	-	G	N	L	R	G	Paan-B*23:02	G	-	G	-	-	-	-
Paan-B*24:01	N	L	R	T	A	L	R		-	-	-	T	-	-	-	Paan-B*24:01	N	-	-	T	A	L	R
Paan-B*24:02	N	L	R	T	A	L	R		-	-	-	T	-	-	-	Paan-B*24:02	N	-	-	T	A	L	R
Paan-B*24:03	N	L	R	T	A	L	R		-	-	-	T	-	-	-	Paan-B*24:03	N	-	-	T	A	L	R
Paan-B*25:01	S	L	R	N	L	L	R		S	-	-	N	L	-	-	Paan-B*25:01	-	-	-	-	-	L	R
Paan-B*26:01	D	L	G	T	L	L	R		D	-	G	T	L	-	-	Paan-B*26:01	D	-	G	T	-	L	R
Paan-B*26:02	D	L	G	T	L	L	R		D	-	G	T	L	-	-	Paan-B*26:02	D	-	G	T	-	L	R
Paan-B*26:03	D	L	G	T	L	L	R		D	-	G	T	L	-	-	Paan-B*26:03	D	-	G	T	-	L	R
Paan-B*26:04	D	L	G	T	L	L	R		D	-	G	T	L	-	-	Paan-B*26:04	D	-	G	T	-	L	R
Paan-B*27:01	S	L	G	N	L	R	G		S	-	G	N	L	R	G	Paan-B*27:01	-	-	G	-	-	-	-
Paan-B*27:02	S	L	G	N	L	R	G		S	-	G	N	L	R	G	Paan-B*27:02	-	-	G	-	-	-	-
Paan-B*27:03	S	L	G	N	L	R	G		S	-	G	N	L	R	G	Paan-B*27:03	-	-	G	-	-	-	-
Paan-B*28:01	D	L	G	T	L	L	R		D	-	G	T	L	-	-	Paan-B*28:01	D	-	G	T	-	L	R
Paan-B*29:01	N	L	R	T	L	L	R		-	-	-	T	L	-	-	Paan-B*29:01	N	-	-	T	-	L	R
Paan-B*29:02	D	L	R	T	L	L	R		D	-	-	T	L	-	-	Paan-B*29:02	D	-	-	T	-	L	R
Paan-B*30:01	N	L	R	T	A	L	R		-	-	-	T	-	-	-	Paan-B*30:01	N	-	-	T	A	L	R
Paan-B*31:01	C	L	R	T	V	P	G		C	-	-	T	V	P	G	Paan-B*31:01	C	-	-	T	V	P	-
Paan-B*31:02	C	L	R	T	V	P	G		C	-	-	T	V	P	G	Paan-B*31:02	C	-	-	T	V	P	-
Paan-B*31:03	C	L	R	T	V	P	G		C	-	-	T	V	P	G	Paan-B*31:03	C	-	-	T	V	P	-
Paan-B*32:01	S	L	G	N	L	R	G		S	-	G	N	L	R	G	Paan-B*32:01	-	-	G	-	-	-	-
Paan-B*32:02	S	L	G	N	L	R	G		S	-	G	N	L	R	G	Paan-B*32:02	-	-	G	-	-	-	-
Paan-B*33:01	T	L	R	T	A	L	R		T	-	-	T	-	-	-	Paan-B*33:01	T	-	-	T	A	L	R
Paan-B*33:02	T	L	R	T	A	L	R		T	-	-	T	-	-	-	Paan-B*33:02	T	-	-	T	A	L	R
Paan-B*34:01	N	L	R	T	A	L	R		-	-	-	T	-	-	-	Paan-B*34:01	N	-	-	T	A	L	R
Paan-B*35:01	N	L	R	T	L	L	R		-	-	-	T	L	-	-	Paan-B*35:01	N	-	-	T	-	L	R
Paan-B*36:01	S	L	R	N	L	L	R		S	-	-	N	L	-	-	Paan-B*36:01	-	-	-	-	-	L	R
Paan-B*37:01	G	L	R	N	L	L	R		G	-	-	N	L	-	-	Paan-B*37:01	G	-	-	-	-	L	R
Paan-B*37:02	G	L	R	N	L	L	R		G	-	-	N	L	-	-	Paan-B*37:02	G	-	-	-	-	L	R
Paan-B*38:01	N	L	R	T	A	L	R		-	-	-	T	-	-	-	Paan-B*38:01	N	-	-	T	A	L	R
Paan-B*39:01	D	L	R	T	L	L	R		D	-	-	T	L	-	-	Paan-B*39:01	D	-	-	T	-	L	R
Paan-B*39:02	D	L	R	T	L	L	R		D	-	-	T	L	-	-	Paan-B*39:02	D	-	-	T	-	L	R
Paan-B*39:03	D	L	G	T	L	L	R		D	-	G	T	L	-	-	Paan-B*39:03	D	-	G	T	-	L	R
Paan-B*39:04	D	L	R	T	L	L	R		D	-	-	T	L	-	-	Paan-B*39:04	D	-	-	T	-	L	R
Paan-B*40:01	D	L	G	T	L	L	R		D	-	G	T	L	-	-	Paan-B*40:01	D	-	G	T	-	L	R
Paan-B*41:01	N	L	R	T	A	L	R		-	-	-	T	-	-	-	Paan-B*41:01	N	-	-	T	A	L	R
Paan-B*41:02	N	L	R	T	A	L	R		-	-	-	T	-	-	-	Paan-B*41:02	N	-	-	T	A	L	R
Paan-B*41:03	N	L	R	T	A	L	R		-	-	-	T	-	-	-	Paan-B*41:03	N	-	-	T	A	L	R
Paan-B*41:04	N	L	R	T	L	L	R		-	-	-	T	L	-	-	Paan-B*41:04	N	-	-	T	-	L	R
Paan-B*41:05	N	L	R	T	A	L	R		-	-	-	T	-	-	-	Paan-B*41:05	N	-	-	T	A	L	R
Paan-B*42:01	S	L	R	N	L	R	G		S	-	-	N	L	R	G	Paan-B*42:01	-	-	-	-	-	-	-
Paan-B*43:01	D	L	G	T	L	L	R		D	-	G	T	L	-	-	Paan-B*43:01	D	-	G	T	-	L	R
Paan-B*44:01	D	L	G	T	L	R	G		D	-	G	T	L	R	G	Paan-B*44:01	D	-	G	T	-	-	-
Paan-B*45:01	D	L	G	T	L	L	R		D	-	G	T	L	-	-	Paan-B*45:01	D	-	G	T	-	L	R
Paan-B*46:01	N	L	R	T	L	R	G		-	-	-	T	L	R	G	Paan-B*46:01	N	-	-	T	-	-	-
Paan-B*47:01	D	L	G	T	A	L	R		D	-	G	T	-	-	-	Paan-B*47:01	D	-	G	T	A	L	R
Paan-B*48:01N	N	L	R	T	L	L	R		-	-	-	T	L	-	-	Paan-B*48:01N	N	-	-	T	-	L	R
Paan-B*49:01	D	L	G	T	L	L	R		D	-	G	T	L	-	-	Paan-B*49:01	D	-	G	T	-	L	R
Paan-B*50:01	N	L	R	T	A	L	R		-	-	-	T	-	-	-	Paan-B*50:01	N	-	-	T	A	L	R
Paan-B*51:01	G	L	G	T	L	R	G		G	-	G	T	L	R	G	Paan-B*51:01	G	-	G	T	-	-	-
Paan-B*52:01	D	L	G	I	L	R	G		D	-	G	-	L	R	G	Paan-B*52:01	D	-	G	I	-	-	-
Paan-B*53:01	D	L	R	T	L	R	G		D	-	-	T	L	R	G	Paan-B*53:01	D	-	-	T	-	-	-
Paan-B*54:01	S	L	R	N	L	R	G		S	-	-	N	L	R	G	Paan-B*54:01	-	-	-	-	-	-	-
Paan-B*55:01	D	L	R	N	L	R	G		D	-	-	N	L	R	G	Paan-B*55:01	D	-	-	-	-	-	-
Paan-B*55:02	D	L	R	N	L	R	G		D	-	-	N	L	R	G	Paan-B*55:02	D	-	-	-	-	-	-
Paan-B*56:01	S	L	G	N	L	L	R		S	-	G	N	L	-	-	Paan-B*56:01	-	-	G	-	-	L	R
Paan-B*57:01	N	L	R	T	A	L	R		-	-	-	T	-	-	-	Paan-B*57:01	N	-	-	T	A	L	R
Paan-B*58:01	D	L	G	T	L	R	G		D	-	G	T	L	R	G	Paan-B*58:01	D	-	G	T	-	-	-
Paan-B*59:01	N	L	R	I	L	R	G		-	-	-	-	L	R	G	Paan-B*59:01	N	-	-	I	-	-	-
